# Supplementary material for: Comparison of GARP and MaxEnt in Modeling Current and Future Geographic Distribution of Ceracris nigricornis Walker (Acrididae, Orthoptera) in China
Source: Ecol Evol. 2024 Oct 22;14(10):e70439. doi: 10.1002/ece3.70439 (PMC11496565; doi:10.1002/ece3.70439)
Supplement: Supplementary file 1 — Table S1 [file ECE3-14-e70439-s002.xlsx]

## Sheet: QJZH
TabS1. Actual distribution point coordinates
species	longitude	latitude
Ceracris nigricornis	100.866	22.1671
Ceracris nigricornis	101.257	21.9289
Ceracris nigricornis	101.276	21.9208
Ceracris nigricornis	101.346	21.891
Ceracris nigricornis	101.449	21.633
Ceracris nigricornis	101.603	22.0326
Ceracris nigricornis	104.137	24.1229
Ceracris nigricornis	104.691	38.0733
Ceracris nigricornis	109.2	19.0849
Ceracris nigricornis	110.301	22.826
Ceracris nigricornis	110.971	30.6881
Ceracris nigricornis	111.532	24.2348
Ceracris nigricornis	112.055	24.7224
Ceracris nigricornis	112.055	24.7223
Ceracris nigricornis	112.945	28.1936
Ceracris nigricornis	113.004	29.0183
Ceracris nigricornis	113.011	29.0093
Ceracris nigricornis	113.014	29.0137
Ceracris nigricornis	113.014	29.0138
Ceracris nigricornis	113.014	29.0225
Ceracris nigricornis	113.033	29.0354
Ceracris nigricornis	113.065	24.9058
Ceracris nigricornis	113.082	28.8125
Ceracris nigricornis	113.083	24.9141
Ceracris nigricornis	113.084	28.8147
Ceracris nigricornis	113.086	28.8156
Ceracris nigricornis	113.088	28.7567
Ceracris nigricornis	113.268	26.6792
Ceracris nigricornis	113.828	27.186
Ceracris nigricornis	113.889	22.367
Ceracris nigricornis	113.905	22.2368
Ceracris nigricornis	113.906	22.2262
Ceracris nigricornis	113.91	22.2543
Ceracris nigricornis	113.91	22.2414
Ceracris nigricornis	113.911	22.2384
Ceracris nigricornis	113.912	22.2534
Ceracris nigricornis	113.913	22.2516
Ceracris nigricornis	113.914	22.2492
Ceracris nigricornis	113.916	22.2629
Ceracris nigricornis	113.919	22.2899
Ceracris nigricornis	113.92	22.3904
Ceracris nigricornis	113.921	22.2882
Ceracris nigricornis	113.942	22.2668
Ceracris nigricornis	113.942	22.2669
Ceracris nigricornis	113.95	22.2715
Ceracris nigricornis	113.958	22.3903
Ceracris nigricornis	113.962	22.2514
Ceracris nigricornis	113.965	22.6355
Ceracris nigricornis	113.974	22.2938
Ceracris nigricornis	113.975	22.2434
Ceracris nigricornis	113.98	22.5716
Ceracris nigricornis	113.982	22.2581
Ceracris nigricornis	113.982	22.5711
Ceracris nigricornis	113.991	22.2536
Ceracris nigricornis	113.992	22.2621
Ceracris nigricornis	113.995	22.266
Ceracris nigricornis	113.996	22.5764
Ceracris nigricornis	113.999	22.5685
Ceracris nigricornis	114	22.5719
Ceracris nigricornis	114.001	22.2637
Ceracris nigricornis	114.004	22.5602
Ceracris nigricornis	114.005	22.2747
Ceracris nigricornis	114.005	22.5599
Ceracris nigricornis	114.006	22.6628
Ceracris nigricornis	114.014	22.5792
Ceracris nigricornis	114.028	22.405
Ceracris nigricornis	114.033	22.5762
Ceracris nigricornis	114.042	22.3935
Ceracris nigricornis	114.045	22.5825
Ceracris nigricornis	114.049	22.3844
Ceracris nigricornis	114.05	22.3853
Ceracris nigricornis	114.059	22.3703
Ceracris nigricornis	114.061	22.2421
Ceracris nigricornis	114.063	22.4233
Ceracris nigricornis	114.066	22.5938
Ceracris nigricornis	114.067	22.5945
Ceracris nigricornis	114.068	22.5943
Ceracris nigricornis	114.068	22.594
Ceracris nigricornis	114.068	22.594
Ceracris nigricornis	114.069	22.594
Ceracris nigricornis	114.07	22.5956
Ceracris nigricornis	114.07	22.5958
Ceracris nigricornis	114.071	22.5964
Ceracris nigricornis	114.072	22.5975
Ceracris nigricornis	114.072	22.5975
Ceracris nigricornis	114.072	22.5967
Ceracris nigricornis	114.076	22.5689
Ceracris nigricornis	114.079	22.3928
Ceracris nigricornis	114.084	22.5662
Ceracris nigricornis	114.092	22.4906
Ceracris nigricornis	114.092	22.4906
Ceracris nigricornis	114.095	22.4013
Ceracris nigricornis	114.102	22.4123
Ceracris nigricornis	114.104	22.4195
Ceracris nigricornis	114.106	22.4055
Ceracris nigricornis	114.113	22.5092
Ceracris nigricornis	114.113	22.4442
Ceracris nigricornis	114.114	22.58
Ceracris nigricornis	114.115	27.2243
Ceracris nigricornis	114.133	22.4714
Ceracris nigricornis	114.135	22.2
Ceracris nigricornis	114.136	22.276
Ceracris nigricornis	114.14	22.3924
Ceracris nigricornis	114.14	22.4444
Ceracris nigricornis	114.142	22.4478
Ceracris nigricornis	114.143	22.2714
Ceracris nigricornis	114.143	22.2718
Ceracris nigricornis	114.144	22.385
Ceracris nigricornis	114.144	22.3868
Ceracris nigricornis	114.145	22.2748
Ceracris nigricornis	114.145	22.3865
Ceracris nigricornis	114.145	22.2749
Ceracris nigricornis	114.145	22.2741
Ceracris nigricornis	114.145	22.3862
Ceracris nigricornis	114.145	22.3858
Ceracris nigricornis	114.145	22.3787
Ceracris nigricornis	114.145	22.3893
Ceracris nigricornis	114.146	22.3892
Ceracris nigricornis	114.149	22.2722
Ceracris nigricornis	114.149	22.2752
Ceracris nigricornis	114.156	22.4056
Ceracris nigricornis	114.162	22.4234
Ceracris nigricornis	114.162	22.4025
Ceracris nigricornis	114.166	22.4423
Ceracris nigricornis	114.166	22.4886
Ceracris nigricornis	114.167	22.4036
Ceracris nigricornis	114.168	22.401
Ceracris nigricornis	114.169	22.4948
Ceracris nigricornis	114.169	22.4942
Ceracris nigricornis	114.169	22.4961
Ceracris nigricornis	114.169	22.3193
Ceracris nigricornis	114.175	22.5129
Ceracris nigricornis	114.179	22.4671
Ceracris nigricornis	114.18	22.4672
Ceracris nigricornis	114.181	22.4668
Ceracris nigricornis	114.181	22.467
Ceracris nigricornis	114.182	22.4673
Ceracris nigricornis	114.182	22.4258
Ceracris nigricornis	114.182	22.49
Ceracris nigricornis	114.183	22.4904
Ceracris nigricornis	114.184	22.481
Ceracris nigricornis	114.199	22.3655
Ceracris nigricornis	114.206	22.2579
Ceracris nigricornis	114.207	22.3596
Ceracris nigricornis	114.208	22.2802
Ceracris nigricornis	114.212	22.2713
Ceracris nigricornis	114.212	22.5108
Ceracris nigricornis	114.213	22.2673
Ceracris nigricornis	114.214	22.2672
Ceracris nigricornis	114.221	22.3815
Ceracris nigricornis	114.221	22.2678
Ceracris nigricornis	114.237	22.503
Ceracris nigricornis	114.238	22.5024
Ceracris nigricornis	114.239	22.5024
Ceracris nigricornis	114.24	22.4239
Ceracris nigricornis	114.242	22.6389
Ceracris nigricornis	114.242	22.5058
Ceracris nigricornis	114.243	22.3601
Ceracris nigricornis	114.243	22.5059
Ceracris nigricornis	114.243	22.5059
Ceracris nigricornis	114.244	22.509
Ceracris nigricornis	114.245	22.508
Ceracris nigricornis	114.246	22.3833
Ceracris nigricornis	114.249	22.5034
Ceracris nigricornis	114.26	22.3323
Ceracris nigricornis	114.265	22.3733
Ceracris nigricornis	114.266	22.3739
Ceracris nigricornis	114.271	22.2952
Ceracris nigricornis	114.273	22.3994
Ceracris nigricornis	114.274	22.2975
Ceracris nigricornis	114.276	22.2974
Ceracris nigricornis	114.278	22.3152
Ceracris nigricornis	114.278	22.3152
Ceracris nigricornis	114.278	22.3152
Ceracris nigricornis	114.278	22.3154
Ceracris nigricornis	114.305	22.4337
Ceracris nigricornis	114.32	22.3878
Ceracris nigricornis	114.39	22.6429
Ceracris nigricornis	114.397	22.6405
Ceracris nigricornis	114.4	22.6455
Ceracris nigricornis	114.402	22.6577
Ceracris nigricornis	114.409	22.628
Ceracris nigricornis	115.08	28.8928
Ceracris nigricornis	115.763	25.7177
Ceracris nigricornis	115.766	25.7504
Ceracris nigricornis	115.781	25.5643
Ceracris nigricornis	116.19	25.7534
Ceracris nigricornis	116.2	25.7492
Ceracris nigricornis	116.843	25.3408
Ceracris nigricornis	117	25.2136
Ceracris nigricornis	117.294	26.5122
Ceracris nigricornis	117.4	27.5
Ceracris nigricornis	117.492	26.3595
Ceracris nigricornis	117.667	27.6667
Ceracris nigricornis	117.909	29.2471
Ceracris nigricornis	118.06	27.7464
Ceracris nigricornis	118.079	28.8943
Ceracris nigricornis	118.699	26.8865
Ceracris nigricornis	118.71	28.679
Ceracris nigricornis	118.925	30.0586
Ceracris nigricornis	118.99	30.0537
Ceracris nigricornis	119.33	30.2097
Ceracris nigricornis	119.332	26.7964
Ceracris nigricornis	119.404	30.3814
Ceracris nigricornis	119.413	30.407
Ceracris nigricornis	119.453	30.3458
Ceracris nigricornis	119.47	26.742
Ceracris nigricornis	119.489	26.7055
Ceracris nigricornis	119.535	26.6291
Ceracris nigricornis	120.155	30.2741
Ceracris nigricornis	120.502	23.2616
Ceracris nigricornis	120.503	23.2648
Ceracris nigricornis	120.504	23.264
Ceracris nigricornis	120.576	23.3996
Ceracris nigricornis	120.606	23.6121
Ceracris nigricornis	120.62	23.3885
Ceracris nigricornis	120.635	23.6022
Ceracris nigricornis	120.635	23.6022
Ceracris nigricornis	120.646	22.879
Ceracris nigricornis	120.656	23.6129
Ceracris nigricornis	120.665	23.4328
Ceracris nigricornis	120.686	22.9697
Ceracris nigricornis	120.73	23.5798
Ceracris nigricornis	120.788	23.7284
Ceracris nigricornis	120.795	23.7294
Ceracris nigricornis	120.892	23.9231
Ceracris nigricornis	120.907	24.5431
Ceracris nigricornis	120.969	24.1647
Ceracris nigricornis	120.97	24.1402
Ceracris nigricornis	121.047	24.7458
Ceracris nigricornis	121.09	24.0067
Ceracris nigricornis	121.131	24.0181
Ceracris nigricornis	121.263	24.6995
Ceracris nigricornis	121.431	24.8529
