# Supplementary material for: Comparison of GARP and MaxEnt in Modeling Current and Future Geographic Distribution of Ceracris nigricornis Walker (Acrididae, Orthoptera) in China
Source: Ecol Evol. 2024 Oct 22;14(10):e70439. doi: 10.1002/ece3.70439 (PMC11496565; doi:10.1002/ece3.70439)
Supplement: Supplementary file 2 — Table S2 [file ECE3-14-e70439-s001.xlsx]

## Sheet: sheet
TabS2. The AUC values of the two models
Type	1	2	3	4	5	6	7	8	9	10	Average
Maxent	0.967	0.982	0.973	0.977	0.981	0.98	0.974	0.981	0.972	0.969	0.976
Garp	0.92	0.923	0.921	0.917	0.942	0.924	0.913	0.927	0.903	0.934	0.922
